# Supplementary material for: Extensive testing of a multi-locus sequence typing scheme for Giardia duodenalis assemblage A confirms its good discriminatory power
Source: Parasit Vectors. 2022 Dec 26;15:489. doi: 10.1186/s13071-022-05615-x (PMC9791779; doi:10.1186/s13071-022-05615-x)
Supplement: Supplementary file 1 — Additional file 1: Table S1. List of isolates and MLST typing data. [file 13071_2022_5615_MOESM1_ESM.xlsx]

## Sheet: All MLST data
Isolate ID	Host	Country of infection	Cultured strain	MLG from BG, GDH and TPI genes	CID1	RHP26P	HCMP22547	HCMP6372	DIS3	NEK15411	Multi-allelic code	MLST type	Note on MLST type	ASH in one or more markers
CAT-1	cat	USA	yes	AI	01	01	01	01	01	01	010101010101	001	In 8 isolates
GP-1	guinea pig	USA	yes	AI	01	01	01	01	01	01	010101010101	001
KC	human	India	yes	AI	01	01	01	01	01	01	010101010101	001
NAX	human	India or Nepal	yes	AI	01	01	01	01	01	01	010101010101	001
P2-MER	pig	Czech Republic	yes	AI	01	01	01	01	01	01	010101010101	001
VAJ	human	USA	yes	AI	01	01	01	01	01	01	010101010101	001
WB	human	Afghanistan	yes	AI	01	01	01	01	01	01	010101010101	001
ZX-15	human	Zanzibar	yes	AI	01	01	01	01	01	01	010101010101	001
Swesheep055	sheep	Sweden		AI	01	02	01	01	01	08	010201010108	002	Unique
Sweh173	human	Sweden		AI variant	01	02	02	02	01	01	010202020101	003	Unique
Swecat024	cat	Sweden		AI variant	01	02	05	02	01	01	010205020101	004	Unique
Sweh166	human	Sweden		AI variant	02	01	05	02	01	08	020105020108	005	In 2 isolates
Sweh178	human	Sweden		AI variant	02	01	05	02	01	08	020105020108	005
Swefd165	fallow deer	Sweden		AI variant	02	02	02	02	01	01	020202020101	006	Unique
Swesheep060	sheep	Sweden		AI variant	02	02	02	02	01	09	020202020109	007	Unique
Sweh157	human	Brazil		AII-1	02	04	03	03	07	04	020403030704	008	Unique
Sweh150	human	Egypt		AII-1	02	04	04	03	07	04	020404030704	009	Unique
Sweh122	human	Thailand		AII-1	02	06	04	03	03	05	020604030305	010	Unique
Sweh055	human	Vietnam		AII-1	02	06	04	03	06	03	020604030603	011	Unique
Sweh038	human	England		AII-1	02	06	04	03	06	05	020604030605	012	Unique
Sweh190	human	Sweden		AII-1	02	06	04	03	07	04	020604030704	013	In 2 isolates
Sweh194	human	Sweden		AII-1	02	06	04	03	07	04	020604030704	013
Sweh072	human	Vietnam		AII-2	02	06	04	05	02	03	020604050203	014	Unique
AS98	human	India	yes	AII-2	03	03	03	03	03	02	030303030302	015	Unique
Sweh036	human	Bangladesh		AII-2	03	04	03	03	04	02	030403030402	016	Unique
Sweh078	human	Somalia		AII-2	03	04	06	05	07	02	030406050702	017	Unique
413-01	human	Germany		AII	04	04	03	03	07	02	040403030702	018	In 3 isolates
413-02	human	Germany		AII	04	04	03	03	07	02	040403030702	018
GU1116	human	Uganda		AII-2	04	04	03	03	07	02	040403030702	018
Swecat078	cat	Sweden		AI variant	04	08	08	07	01	10	040808070110	019	Unique
Sweh040	human	China		AII	05	04	03	03	04	03	050403030403	020	Unique
Sweh063	human	Egypt		AII-2	05	04	03	05	06	03	050403050603	021	Unique
576-01	human	unknown		AII	05	04	04	03	05	04	050404030504	022	In 3 isolates
AS153	human	Sweden	yes	AII-2	05	04	04	03	05	04	050404030504	022
Sweh145	human	Spain		AII-2	05	04	04	03	05	04	050404030504	022
GU1119	human	Uganda		AII-2	05	04	04	03	07	03	050404030703	023	In 2 isolates
GU436	human	Uganda		AII-2	05	04	04	03	07	03	050404030703	023
Dand_1	human	Sweden		AII-2	05	04	04	03	07	04	050404030704	024	DCC outbreak
Dand_2	human	Sweden		AII-2	05	04	04	03	07	04	050404030704	024	DCC outbreak
Dand_3	human	Sweden		AII-2	05	04	04	03	07	04	050404030704	024	DCC outbreak
Dand_4	human	Sweden		AII-2	05	04	04	03	07	04	050404030704	024	DCC outbreak
Dand_5	human	Sweden		AII-2	05	04	04	03	07	04	050404030704	024	DCC outbreak
Dand_6	human	Sweden		AII-2	05	04	04	03	07	04	050404030704	024	DCC outbreak
Dand_7	human	Sweden		AII-2	05	04	04	03	07	04	050404030704	024	DCC outbreak
Dand_8	human	Sweden		AII-2	05	04	04	03	07	04	050404030704	024	DCC outbreak
Dand_9	human	Sweden		AII-2	05	04	04	03	07	04	050404030704	024	DCC outbreak
Sweh032	human	Morocco		AII-2	05	04	04	04	06	04	050404040604	025	Unique
AS175	human	Sweden	yes	AII-1	05	04	04	04	07	04	050404040704	026	In 6 isolates
Cz43	human	Czech Republic	yes	AII	05	04	04	04	07	04	050404040704	026
Cz44	human	Iran	yes	AII	05	04	04	04	07	04	050404040704	026
SAB16	human	Italy, sporadic		AII	05	04	04	04	07	04	050404040704	026
SAB27	human	Italy, sporadic		AII	05	04	04	04	07	04	050404040704	026
Sweh162	human	Sweden		AII-1	05	04	04	04	07	04	050404040704	026
GU459	human	Uganda		AII-2	05	06	03	03	07	02	050603030702	027	Unique
Sweh129	human	Cuba		AII-2	05	06	03	03	07	03	050603030703	028	Unique
SAB15	human	Italy, sporadic		AII	05	06	04	03	07	02	050604030702	029	In 2 isolates
Sweh164	human	Turkey		AII-1	05	06	04	03	07	02	050604030702	029
460-01	human	Germany		AII	05	06	04	03	07	03	050604030703	030	In 3 isolates
460-02	human	Germany		AII	05	06	04	03	07	03	050604030703	030
Sweh138	human	Kyrgyzstan		AII-1	05	06	04	03	07	03	050604030703	030
Sweh109	human	India		AII-2	05	06	04	05	07	04	050604050704	031	Unique
Sweh099	human	Egypt		AII-2	06	04	03	03	04	04	060403030404	032	Unique
Sweh204	human	Mexico		AII-1	06	04	03	03	06	06	060403030606	033	Unique
Sweh152	human	France		AII-2	06	05	03	05	07	04	060503050704	034	Unique
Sweh147	human	Iran		AII-2	07	04	03	04	07	04	070403040704	035	Unique
Sweh071	human	Thailand		AII-1	07	04	04	03	06	04	070404030604	036	Unique
Swesheep015	sheep	Sweden		AI variant	08	01	02	02	01	08	080102020108	037	In 2 isolates
Swesheep244	sheep	Sweden		AI variant	08	01	02	02	01	08	080102020108	037
Swesheep006	sheep	Sweden		AI variant	09	01	07	02	01	07	090107020107	038	Unique
Swecat035	cat	Sweden		AI variant	09	01	09	02	01	07	090109020107	039	Unique
Swemoose014	moose	Sweden		AI variant	09	07	05	06	01	07	090705060107	040	In 6 isolates
Swesheep016	sheep	Sweden		AI variant	09	07	05	06	01	07	090705060107	040
Swesheep043	sheep	Sweden		AI variant	09	07	05	06	01	07	090705060107	040
Swesheep044	sheep	Sweden		AI variant	09	07	05	06	01	07	090705060107	040
Swesheep045	sheep	Sweden		AI variant	09	07	05	06	01	07	090705060107	040
Swesheep046	sheep	Sweden		AI variant	09	07	05	06	01	07	090705060107	040
Swecat171	cat	Sweden		AIII	10	09	10	08	08	11	100910080811	041	Unique
207-02	human	Germany		AII	06	06	04	04	06	04	060604040604	042	In 4 isolates
Cz13	human	Syria	yes	AII	06	06	04	04	06	04	060604040604	042
Cz9	human	Libya	yes	AII	06	06	04	04	06	04	060604040604	042
DH	human	USA	yes	AII-1	06	06	04	04	06	04	060604040604	042
454-01	human	Germany		AII	01	06	03	03	07	04	010603030704	043	Unique
490-01	human	Germany		AII	05	04	04	03	07	02	050404030702	044	Unique
464-01	human	Germany		AII	01	06	04	09	09	04	010604090904	045	Unique
469-01	human	Germany		AII	02	06	03	03	07	03	020603030703	046	Unique
466-02	human	Germany		AII	05	06	11	04	05	02	050611040502	047	Unique
478-01	human	India		AII	03	04	04	03	04	04	030404030404	048	in 4 isolates
Cz16	human	Czech Republic	yes	AII	03	04	04	03	04	04	030404030404	048
Cz18	human	Pakistan	yes	AII	03	04	04	03	04	04	030404030404	048
HJ	human	Czech Republic	yes	AII	03	04	04	03	04	04	030404030404	048
480-01	human	Hungary		AII	07	04	04	04	06	04	070404040604	049	Unique
489-01	human	Germany		AII	06	04	04	04	07	04	060404040704	050	In 2 isolates
582-01	human	Germany		AII	06	04	04	04	07	04	060404040704	050
497-01	human	Unknown		AII	06	04	04	09	07	04	060404090704	051	Unique
487-02	human	Germany		AII	03	06	04	03	07	02	030604030702	052	In 3 isolates
LK16	human	Sri Lanka	yes	AII	03	06	04	03	07	02	030604030702	052
SAB7	human	Italy, sporadic		AII	03	06	04	03	07	02	030604030702	052
504-01	human	Germany		AII	03	06	04	04	07	02	030604040702	053	Unique
511-01	human	The Gambia		AII	07	06	03	03	07	13	070603030713	054	Unique
207-01	human	Germany		AII	06	10	04	04	06	04	061004040604	055	Unique
342-01	human	Ecuador		AII	06	06	04	03	07	04	060604030704	056	In 2 isolates
342-02	human	Ecuador		A/B mixed	06	06	04	03	07	04	060604030704	056
347-01	human	India		AII	06	04	03	03	07	04	060403030704	057	Unique
Pol-28	Cattle	Poland		AI	01	02	01	10	01	01	010201130101	058	Unique
Pol-18	Cattle	Poland		AI	01	02	09	10	01	01	010209130101	059	In 4 isolates
Pol-24	Cattle	Poland		AI	01	02	09	10	01	01	010209130101	059
Pol-27	Cattle	Poland		AI	01	02	09	10	01	01	010209130101	059
Pol-29	Cattle	Poland		AI	01	02	09	10	01	01	010209130101	059
Cz8	human	Vietnam	yes	AII	02	04	04	03	04	02	020404030402	060	Unique
SAB14	human	Italy, sporadic		AII	02	04	04	04	07	04	020404040704	061	Unique
GVB 1	human	Italy, Outbreak		AII	04	06	03	03	07	02	040603030702	062	GVB outbreak
GVB 10	human	Italy, Outbreak		AII	04	06	03	03	07	02	040603030702	062	GVB outbreak
GVB 11	human	Italy, Outbreak		AII	04	06	03	03	07	02	040603030702	062	GVB outbreak
GVB 14	human	Italy, Outbreak		AII	04	06	03	03	07	02	040603030702	062	GVB outbreak
GVB 15	human	Italy, Outbreak		AII	04	06	03	03	07	02	040603030702	062	GVB outbreak
GVB 16	human	Italy, Outbreak		AII	04	06	03	03	07	02	040603030702	062	GVB outbreak
GVB 17	human	Italy, Outbreak		AII	04	06	03	03	07	02	040603030702	062	GVB outbreak
GVB 19	human	Italy, Outbreak		AII	04	06	03	03	07	02	040603030702	062	GVB outbreak
GVB 20	human	Italy, Outbreak		AII	04	06	03	03	07	02	040603030702	062	GVB outbreak
GVB 3	human	Italy, Outbreak		AII	04	06	03	03	07	02	040603030702	062	GVB outbreak
GVB 35	human	Italy, Outbreak		AII	04	06	03	03	07	02	040603030702	062	GVB outbreak
GVB 37	human	Italy, Outbreak		AII	04	06	03	03	07	02	040603030702	062	GVB outbreak
GVB 5	human	Italy, Outbreak		AII	04	06	03	03	07	02	040603030702	062	GVB outbreak
GVB 8	human	Italy, Outbreak		AII	04	06	03	03	07	02	040603030702	062	GVB outbreak
GVB 9	human	Italy, Outbreak		AII	04	06	03	03	07	02	040603030702	062	GVB outbreak
Cz50	human	Sudan		AII	04	06	03	03	07	03	040603030703	063	Unique
BER1	human	Czech Republic	yes	AII	05	04	04	03	06	03	050404030603	064	In 3 isolates
Cz52	human	Czech Republic	yes	AII	05	04	04	03	06	03	050404030603	064
Cz53	human	Indonesia	yes	AII	05	04	04	03	06	03	050404030603	064
Cz37	human	Argentina	yes	AII	05	04	04	11	05	03			Unique	Yes
Cz12	human	Libya	yes	AII	05	06	04	09	07	04	050604090704	065	Unique
Cz27	human	Czech Republic	yes	AII	05	11	04	04	06	04	051104040604	066	In 2 isolates
Cz28	human	Czech Republic	yes	AII	05	11	04	04	06	04	051104040604	066
559-01	human	Germany		AII	06	04	12	04	07	04	060412040704	067	Unique
Cz51	human	Syria	yes	AII	06	06	03	03	10	04	060603031004	068	Unique
571-01	human	Germany		AII	06	06	03	09	05	04	060603090504	069	Unique
Cz2	human	Vietnam	yes	AII	06	06	04	04	07	04	060604040704	070	Unique
Cz20	human	Kuwait	yes	AII	06	06	04	09	07	04				Yes
Cz23	human	India or Nepal	yes	AII	06	06	04	09	07	04	060604090704	071	In 2 isolates
Cz24	human	India or Nepal	yes	AII	06	06	04	09	07	04				Yes
Cz25	human	Vietnam	yes	AII	06	06	04	09	07	04	060604090704	071
570-01	human	Germany		AII	06	06	06	03	02	04	060606030204	072	Unique
536-01	human	Switzerland or Germany		AII	07	04	04	03	07	02	070404030702	073	Unique
583-01	human	Germany		AII	07	04	04	09	05	04	070404090504	074	Unique
Pol-2	Cattle	Poland		AI	09	02	07	10	01	01	090207130101	075	In 2 isolates
Pol-3	Cattle	Poland		AI	09	02	07	10	01	01	090207130101	075
Pol-30	Cattle	Poland		AI	09	02	09	10	01	07	090209130107	076	Unique
581-01	human	unknown		AII	11	06	04	09	07	04	110604090704	077	Unique
Cz39	human	Zimbabwe	yes	AII	12	04	04		06	04			Unique	Yes
Cz40	human	Ethiopia	yes	AII	13	04	04		06	04			Unique	Yes
Cz41	human	Ethiopia	yes	AII	14	04	04		07	04			Unique	Yes
Cz36	human	Nigeria	yes	AII	05	03	03	03	07	02	050303030702	078	Unique
534-01	human	unknown		AII	06	06	04		03	04				Yes

## Sheet: MLG data, no isolates with ASH
Isolate ID	Host	Country of infection	Cultured strain	MLG from BG, GDH and TPI genes	CID1	RHP26P	HCMP22547	HCMP6372	DIS3	NEK15411	Multi-allelic code	MLST type	Note on MLST type	ASH in one or more markers
CAT-1	cat	USA	yes	AI	01	01	01	01	01	01	010101010101	001	In 8 isolates
GP-1	guinea pig	USA	yes	AI	01	01	01	01	01	01	010101010101	001
KC	human	India	yes	AI	01	01	01	01	01	01	010101010101	001
NAX	human	India or Nepal	yes	AI	01	01	01	01	01	01	010101010101	001
P2-MER	pig	Czech Republic	yes	AI	01	01	01	01	01	01	010101010101	001
VAJ	human	USA	yes	AI	01	01	01	01	01	01	010101010101	001
WB	human	Afghanistan	yes	AI	01	01	01	01	01	01	010101010101	001
ZX-15	human	Zanzibar	yes	AI	01	01	01	01	01	01	010101010101	001
Swesheep055	sheep	Sweden		AI	01	02	01	01	01	08	010201010108	002	Unique
Sweh173	human	Sweden		AI variant	01	02	02	02	01	01	010202020101	003	Unique
Swecat024	cat	Sweden		AI variant	01	02	05	02	01	01	010205020101	004	Unique
Sweh166	human	Sweden		AI variant	02	01	05	02	01	08	020105020108	005	In two isolates
Sweh178	human	Sweden		AI variant	02	01	05	02	01	08	020105020108	005
Swefd165	fallow deer	Sweden		AI variant	02	02	02	02	01	01	020202020101	006	Unique
Swesheep060	sheep	Sweden		AI variant	02	02	02	02	01	09	020202020109	007	Unique
Sweh157	human	Brazil		AII-1	02	04	03	03	07	04	020403030704	008	Unique
Sweh150	human	Egypt		AII-1	02	04	04	03	07	04	020404030704	009	Unique
Sweh122	human	Thailand		AII-1	02	06	04	03	03	05	020604030305	010	Unique
Sweh055	human	Vietnam		AII-1	02	06	04	03	06	03	020604030603	011	Unique
Sweh038	human	England		AII-1	02	06	04	03	06	05	020604030605	012	Unique
Sweh190	human	Sweden		AII-1	02	06	04	03	07	04	020604030704	013	In two isolates
Sweh194	human	Sweden		AII-1	02	06	04	03	07	04	020604030704	013
Sweh072	human	Vietnam		AII-2	02	06	04	05	02	03	020604050203	014	Unique
AS98	human	India	yes	AII-2	03	03	03	03	03	02	030303030302	015	Unique
Sweh036	human	Bangladesh		AII-2	03	04	03	03	04	02	030403030402	016	Unique
Sweh078	human	Somalia		AII-2	03	04	06	05	07	02	030406050702	017	Unique
413-01	human	Germany		AII	04	04	03	03	07	02	040403030702	018	In 3 isolates
413-02	human	Germany		AII	04	04	03	03	07	02	040403030702	018
GU1116	human	Uganda		AII-2	04	04	03	03	07	02	040403030702	018
Swecat078	cat	Sweden		AI variant	04	08	08	07	01	10	040808070110	019	Unique
Sweh040	human	China		AII	05	04	03	03	04	03	050403030403	020	Unique
Sweh063	human	Egypt		AII-2	05	04	03	05	06	03	050403050603	021	Unique
576-01	human	unknown		AII	05	04	04	03	05	04	050404030504	022	In 3 isolates
AS153	human	Sweden	yes	AII-2	05	04	04	03	05	04	050404030504	022
Sweh145	human	Spain		AII-2	05	04	04	03	05	04	050404030504	022
GU1119	human	Uganda		AII-2	05	04	04	03	07	03	050404030703	023	In two isolates
GU436	human	Uganda		AII-2	05	04	04	03	07	03	050404030703	023
Dand_1	human	Sweden		AII-2	05	04	04	03	07	04	050404030704	024	DCC outbreak
Dand_2	human	Sweden		AII-2	05	04	04	03	07	04	050404030704	024	DCC outbreak
Dand_3	human	Sweden		AII-2	05	04	04	03	07	04	050404030704	024	DCC outbreak
Dand_4	human	Sweden		AII-2	05	04	04	03	07	04	050404030704	024	DCC outbreak
Dand_5	human	Sweden		AII-2	05	04	04	03	07	04	050404030704	024	DCC outbreak
Dand_6	human	Sweden		AII-2	05	04	04	03	07	04	050404030704	024	DCC outbreak
Dand_7	human	Sweden		AII-2	05	04	04	03	07	04	050404030704	024	DCC outbreak
Dand_8	human	Sweden		AII-2	05	04	04	03	07	04	050404030704	024	DCC outbreak
Dand_9	human	Sweden		AII-2	05	04	04	03	07	04	050404030704	024	DCC outbreak
Sweh032	human	Morocco		AII-2	05	04	04	04	06	04	050404040604	025	Unique
AS175	human	Sweden	yes	AII-1	05	04	04	04	07	04	050404040704	026	In 6 isolates
Cz43	human	Czech Republic	yes	AII	05	04	04	04	07	04	050404040704	026
Cz44	human	Iran	yes	AII	05	04	04	04	07	04	050404040704	026
SAB16	human	Italy, sporadic		AII	05	04	04	04	07	04	050404040704	026
SAB27	human	Italy, sporadic		AII	05	04	04	04	07	04	050404040704	026
Sweh162	human	Sweden		AII-1	05	04	04	04	07	04	050404040704	026
GU459	human	Uganda		AII-2	05	06	03	03	07	02	050603030702	027	Unique
Sweh129	human	Cuba		AII-2	05	06	03	03	07	03	050603030703	028	Unique
SAB15	human	Italy, sporadic		AII	05	06	04	03	07	02	050604030702	029	In two isolates
Sweh164	human	Turkey		AII-1	05	06	04	03	07	02	050604030702	029
460-01	human	Germany		AII	05	06	04	03	07	03	050604030703	030	In 3 isolates
460-02	human	Germany		AII	05	06	04	03	07	03	050604030703	030
Sweh138	human	Kyrgyzstan		AII-1	05	06	04	03	07	03	050604030703	030
Sweh109	human	India		AII-2	05	06	04	05	07	04	050604050704	031	Unique
Sweh099	human	Egypt		AII-2	06	04	03	03	04	04	060403030404	032	Unique
Sweh204	human	Mexico		AII-1	06	04	03	03	06	06	060403030606	033	Unique
Sweh152	human	France		AII-2	06	05	03	05	07	04	060503050704	034	Unique
Sweh147	human	Iran		AII-2	07	04	03	04	07	04	070403040704	035	Unique
Sweh071	human	Thailand		AII-1	07	04	04	03	06	04	070404030604	036	Unique
Swesheep015	sheep	Sweden		AI variant	08	01	02	02	01	08	080102020108	037	In two isolates
Swesheep244	sheep	Sweden		AI variant	08	01	02	02	01	08	080102020108	037
Swesheep006	sheep	Sweden		AI variant	09	01	07	02	01	07	090107020107	038	Unique
Swecat035	cat	Sweden		AI variant	09	01	09	02	01	07	090109020107	039	Unique
Swemoose014	moose	Sweden		AI variant	09	07	05	06	01	07	090705060107	040	In 6 isolates
Swesheep016	sheep	Sweden		AI variant	09	07	05	06	01	07	090705060107	040
Swesheep043	sheep	Sweden		AI variant	09	07	05	06	01	07	090705060107	040
Swesheep044	sheep	Sweden		AI variant	09	07	05	06	01	07	090705060107	040
Swesheep045	sheep	Sweden		AI variant	09	07	05	06	01	07	090705060107	040
Swesheep046	sheep	Sweden		AI variant	09	07	05	06	01	07	090705060107	040
Swecat171	cat	Sweden		AIII	10	09	10	08	08	11	100910080811	041	Unique
207-02	human	Germany		AII	06	06	04	04	06	04	060604040604	042	In 4 isolates
Cz13	human	Syria	yes	AII	06	06	04	04	06	04	060604040604	042
Cz9	human	Libya	yes	AII	06	06	04	04	06	04	060604040604	042
DH	human	USA	yes	AII-1	06	06	04	04	06	04	060604040604	042
454-01	human	Germany		AII	01	06	03	03	07	04	010603030704	043	Unique
490-01	human	Germany		AII	05	04	04	03	07	02	050404030702	044	Unique
464-01	human	Germany		AII	01	06	04	09	09	04	010604090904	045	Unique
469-01	human	Germany		AII	02	06	03	03	07	03	020603030703	046	Unique
466-02	human	Germany		AII	05	06	11	04	05	02	050611040502	047	Unique
478-01	human	India		AII	03	04	04	03	04	04	030404030404	048	in 4 isolates
Cz16	human	Czech Republic	yes	AII	03	04	04	03	04	04	030404030404	048
Cz18	human	Pakistan	yes	AII	03	04	04	03	04	04	030404030404	048
HJ	human	Czech Republic	yes	AII	03	04	04	03	04	04	030404030404	048
480-01	human	Hungary		AII	07	04	04	04	06	04	070404040604	049	Unique
489-01	human	Germany		AII	06	04	04	04	07	04	060404040704	050	In two isolates
582-01	human	Germany		AII	06	04	04	04	07	04	060404040704	050
497-01	human	Unknown		AII	06	04	04	09	07	04	060404090704	051	Unique
487-02	human	Germany		AII	03	06	04	03	07	02	030604030702	052	In 3 isolates
LK16	human	Sri Lanka	yes	AII	03	06	04	03	07	02	030604030702	052
SAB7	human	Italy, sporadic		AII	03	06	04	03	07	02	030604030702	052
504-01	human	Germany		AII	03	06	04	04	07	02	030604040702	053	Unique
511-01	human	The Gambia		AII	07	06	03	03	07	13	070603030713	054	Unique
207-01	human	Germany		AII	06	10	04	04	06	04	061004040604	055	Unique
342-01	human	Ecuador		AII	06	06	04	03	07	04	060604030704	056	In two isolates
342-02	human	Ecuador		A/B mixed	06	06	04	03	07	04	060604030704	056
347-01	human	India		AII	06	04	03	03	07	04	060403030704	057	Unique
Pol-28	Cattle	Poland		AI	01	02	01	10	01	01	010201130101	058	Unique
Pol-18	Cattle	Poland		AI	01	02	09	10	01	01	010209130101	059	In 4 isolates
Pol-24	Cattle	Poland		AI	01	02	09	10	01	01	010209130101	059
Pol-27	Cattle	Poland		AI	01	02	09	10	01	01	010209130101	059
Pol-29	Cattle	Poland		AI	01	02	09	10	01	01	010209130101	059
Cz8	human	Vietnam	yes	AII	02	04	04	03	04	02	020404030402	060	Unique
SAB14	human	Italy, sporadic		AII	02	04	04	04	07	04	020404040704	061	Unique
GVB 1	human	Italy, Outbreak		AII	04	06	03	03	07	02	040603030702	062	GVB outbreak
GVB 10	human	Italy, Outbreak		AII	04	06	03	03	07	02	040603030702	062	GVB outbreak
GVB 11	human	Italy, Outbreak		AII	04	06	03	03	07	02	040603030702	062	GVB outbreak
GVB 14	human	Italy, Outbreak		AII	04	06	03	03	07	02	040603030702	062	GVB outbreak
GVB 15	human	Italy, Outbreak		AII	04	06	03	03	07	02	040603030702	062	GVB outbreak
GVB 16	human	Italy, Outbreak		AII	04	06	03	03	07	02	040603030702	062	GVB outbreak
GVB 17	human	Italy, Outbreak		AII	04	06	03	03	07	02	040603030702	062	GVB outbreak
GVB 19	human	Italy, Outbreak		AII	04	06	03	03	07	02	040603030702	062	GVB outbreak
GVB 20	human	Italy, Outbreak		AII	04	06	03	03	07	02	040603030702	062	GVB outbreak
GVB 3	human	Italy, Outbreak		AII	04	06	03	03	07	02	040603030702	062	GVB outbreak
GVB 35	human	Italy, Outbreak		AII	04	06	03	03	07	02	040603030702	062	GVB outbreak
GVB 37	human	Italy, Outbreak		AII	04	06	03	03	07	02	040603030702	062	GVB outbreak
GVB 5	human	Italy, Outbreak		AII	04	06	03	03	07	02	040603030702	062	GVB outbreak
GVB 8	human	Italy, Outbreak		AII	04	06	03	03	07	02	040603030702	062	GVB outbreak
GVB 9	human	Italy, Outbreak		AII	04	06	03	03	07	02	040603030702	062	GVB outbreak
Cz50	human	Sudan		AII	04	06	03	03	07	03	040603030703	063	Unique
BER1	human	Czech Republic	yes	AII	05	04	04	03	06	03	050404030603	064	In 3 isolates
Cz52	human	Czech Republic	yes	AII	05	04	04	03	06	03	050404030603	064
Cz53	human	Indonesia	yes	AII	05	04	04	03	06	03	050404030603	064
Cz12	human	Libya	yes	AII	05	06	04	09	07	04	050604090704	065	Unique
Cz27	human	Czech Republic	yes	AII	05	11	04	04	06	04	051104040604	066	In 2 isolates
Cz28	human	Czech Republic	yes	AII	05	11	04	04	06	04	051104040604	066
559-01	human	Germany		AII	06	04	12	04	07	04	060412040704	067	Unique
Cz51	human	Syria	yes	AII	06	06	03	03	10	04	060603031004	068	Unique
571-01	human	Germany		AII	06	06	03	09	05	04	060603090504	069	Unique
Cz2	human	Vietnam	yes	AII	06	06	04	04	07	04	060604040704	070	Unique
Cz23	human	India or Nepal	yes	AII	06	06	04	09	07	04	060604090704	071	In 2 isolates
Cz25	human	Vietnam	yes	AII	06	06	04	09	07	04	060604090704	071
570-01	human	Germany		AII	06	06	06	03	02	04	060606030204	072	Unique
536-01	human	Switzerland or Germany		AII	07	04	04	03	07	02	070404030702	073	Unique
583-01	human	Germany		AII	07	04	04	09	05	04	070404090504	074	Unique
Pol-2	Cattle	Poland		AI	09	02	07	10	01	01	090207130101	075	In 2 isolates
Pol-3	Cattle	Poland		AI	09	02	07	10	01	01	090207130101	075
Pol-30	Cattle	Poland		AI	09	02	09	10	01	07	090209130107	076	Unique
581-01	human	unknown		AII	11	06	04	09	07	04	110604090704	077	Unique
Cz36	human	Nigeria	yes	AII	05	03	03	03	07	02	050303030702	078	Unique
